# Supplementary material for: Evaluation of Serum Biomarkers and Electroencephalogram to Determine Survival Outcomes in Pediatric Post-Cardiac-Arrest Patients
Source: Children (Basel). 2023 Jan 18;10(2):180. doi: 10.3390/children10020180 (PMC9955226; doi:10.3390/children10020180)
Supplement: Supplementary file 1 [file children-10-00180-s001.zip]

Archive with 1 entries (1 files):
- children-2046341-supplementary.pdf
